# Supplementary material for: ﻿Review of the genus Gigantothrips Zimmermann from China and Southeast Asia (Thysanoptera, Phlaeothripidae, Phlaeothripinae)
Source: Zookeys. 2023 Jul 14;1169:221–34. doi: 10.3897/zookeys.1169.106733 (PMC10362427; doi:10.3897/zookeys.1169.106733)
Supplement: XML Treatment for Gigantothrips elegans [file zookeys.1169.106733-treatment2.xml]

<!DOCTYPE tp:taxon-treatment
  PUBLIC "-//TaxonX//DTD Taxonomic Treatment Publishing DTD v0 20100105//EN" "tax-treatment-NSO.dtd">
<tp:taxon-treatment xmlns:tp="http://www.plazi.org/taxpub"><tp:treatment-meta><kwd-group><label>Taxon classification</label><kwd>
              <named-content content-type="kingdom">Animalia</named-content>
            </kwd></kwd-group><mixed-citation publication-type="journal"><person-group><name><surname>Dang</surname><given-names>Lihong</given-names></name><name><surname>Mound</surname><given-names>Laurence</given-names></name><name><surname>Zhang</surname><given-names>Hongrui</given-names></name></person-group><article-title>﻿Review of the genus <italic><tp:taxon-name><tp:taxon-name-part taxon-name-part-type="genus" reg="Gigantothrips">Gigantothrips</tp:taxon-name-part></tp:taxon-name></italic> Zimmermann from China and Southeast Asia (<tp:taxon-name><tp:taxon-name-part taxon-name-part-type="order">Thysanoptera</tp:taxon-name-part></tp:taxon-name>, <tp:taxon-name><tp:taxon-name-part taxon-name-part-type="family">Phlaeothripidae</tp:taxon-name-part></tp:taxon-name>, <tp:taxon-name><tp:taxon-name-part taxon-name-part-type="subfamily">Phlaeothripinae</tp:taxon-name-part></tp:taxon-name>)</article-title><source>Zookeys</source><day>14</day><month>07</month><year>2023</year><volume>1169</volume><fpage>221</fpage><lpage>234</lpage><pub-id pub-id-type="doi">10.3897/zookeys.1169.106733</pub-id></mixed-citation></tp:treatment-meta><tp:nomenclature><label>﻿</label><tp:taxon-name>
            <object-id xmlns:xlink="http://www.w3.org/1999/xlink" content-type="arpha" xlink:type="simple">771EABDC-916C-5392-BC04-568704864331</object-id>
            <tp:taxon-name-part taxon-name-part-type="genus" reg="Gigantothrips">Gigantothrips</tp:taxon-name-part>
            <tp:taxon-name-part taxon-name-part-type="species" reg="elegans">elegans</tp:taxon-name-part>
          </tp:taxon-name><tp:taxon-authority>Zimmermann</tp:taxon-authority><xref ref-type="fig" rid="F2">Figs 9</xref><xref ref-type="fig" rid="F2">, 12</xref><xref ref-type="fig" rid="F3">, 15</xref><xref ref-type="fig" rid="F3">, 18</xref><xref ref-type="fig" rid="F3">, 25</xref><tp:nomenclature-citation-list><tp:nomenclature-citation><tp:taxon-name>
                <tp:taxon-name-part taxon-name-part-type="genus" reg="Gigantothrips">Gigantothrips</tp:taxon-name-part>
                <tp:taxon-name-part taxon-name-part-type="species" reg="elegans">elegans</tp:taxon-name-part>
              </tp:taxon-name><comment>Zimmermann, 1900: 18.</comment></tp:nomenclature-citation></tp:nomenclature-citation-list></tp:nomenclature><tp:treatment-sec sec-type="material" id="SECID0E1UAE"><title>Material examined.</title><p>20♀3♂(<named-content xmlns:xlink="http://www.w3.org/1999/xlink" content-type="dwc:institutional_code" xlink:title="National Zoological Museum of China" xlink:href="http://grbio.org/institution/institute-zoology-chinese-academy-sciences" xlink:type="simple">NZMC</named-content>), China, Hainan, 07.iv.1958, X.L. Meng; 1♀ (<named-content xmlns:xlink="http://www.w3.org/1999/xlink" content-type="dwc:institutional_code" xlink:title="National Zoological Museum of China" xlink:href="http://grbio.org/institution/institute-zoology-chinese-academy-sciences" xlink:type="simple">NZMC</named-content>), Hainan, 18.v.1983, M.S. Shuo; 2♂ (<named-content xmlns:xlink="http://www.w3.org/1999/xlink" content-type="dwc:institutional_code" xlink:title="National Zoological Museum of China" xlink:href="http://grbio.org/institution/institute-zoology-chinese-academy-sciences" xlink:type="simple">NZMC</named-content>), Hainan, 20.v.1985, M.S. Shuo; 1♀ (<named-content xmlns:xlink="http://www.w3.org/1999/xlink" content-type="dwc:institutional_code" xlink:title="National Zoological Museum of China" xlink:href="http://grbio.org/institution/institute-zoology-chinese-academy-sciences" xlink:type="simple">NZMC</named-content>), Hainan, 20.v.1963, B.L. Zhang.</p></tp:treatment-sec><tp:treatment-sec sec-type="comments" id="SECID0EQVAE"><title>Comments.</title><p>Described from Java, Indonesia, this species is widespread in the tropical area from India to the Philippines, including southern China, feeding on leaves of <italic><tp:taxon-name><tp:taxon-name-part taxon-name-part-type="genus" reg="Ficus">Ficus</tp:taxon-name-part></tp:taxon-name></italic> species (<xref ref-type="bibr" rid="B4">Bagnall 1908</xref>; <xref ref-type="bibr" rid="B7">Hood 1919</xref>; Sen, Pramanik and Sengupta 1988). This species differs from other <italic><tp:taxon-name><tp:taxon-name-part taxon-name-part-type="genus" reg="Gigantothrips">Gigantothrips</tp:taxon-name-part></tp:taxon-name></italic> species in having numerous remarkable stout setae on the anterior margin of the pronotum (Fig. <xref ref-type="fig" rid="F2">12</xref>). Studied here were 22 females and five males from Hainan Island, and they have at least five pairs of sigmoid retaining setae on tergites II–V although there are no wing-retaining setae on VI–VII (Fig. <xref ref-type="fig" rid="F3">25</xref>).</p></tp:treatment-sec><tp:treatment-sec><!--Section generated to contain objects referenced in tp:taxon-treatment.--><fig id="F2" position="float" orientation="portrait"><object-id xmlns:xlink="http://www.w3.org/1999/xlink" content-type="doi" xlink:type="simple">10.3897/zookeys.1169.106733.figures7-14</object-id><object-id xmlns:xlink="http://www.w3.org/1999/xlink" content-type="arpha" xlink:type="simple">3BB6C642-4ED4-5B86-A302-BB0189C48E76</object-id><label>Figures 7–14.</label><caption><p>Head and pronotum. Head (<bold>7–10</bold>) <bold>7</bold><italic><tp:taxon-name><tp:taxon-name-part taxon-name-part-type="genus" reg="Gigantothrips">G.</tp:taxon-name-part><tp:taxon-name-part taxon-name-part-type="species" reg="nigrodentatus">nigrodentatus</tp:taxon-name-part></tp:taxon-name></italic><bold>8</bold><italic><tp:taxon-name><tp:taxon-name-part taxon-name-part-type="genus" reg="Gigantothrips">G.</tp:taxon-name-part><tp:taxon-name-part taxon-name-part-type="species" reg="yunnanensis">yunnanensis</tp:taxon-name-part></tp:taxon-name></italic> sp. nov. <bold>9</bold><italic><tp:taxon-name><tp:taxon-name-part taxon-name-part-type="genus" reg="Gigantothrips">G.</tp:taxon-name-part><tp:taxon-name-part taxon-name-part-type="species" reg="elegans">elegans</tp:taxon-name-part></tp:taxon-name></italic><bold>10</bold><italic><tp:taxon-name><tp:taxon-name-part taxon-name-part-type="genus" reg="Gigantothrips">G.</tp:taxon-name-part><tp:taxon-name-part taxon-name-part-type="species" reg="tibetanus">tibetanus</tp:taxon-name-part></tp:taxon-name></italic> sp. nov.; pronotum (<bold>11–14</bold>) <bold>11</bold><italic><tp:taxon-name><tp:taxon-name-part taxon-name-part-type="genus" reg="Gigantothrips">G.</tp:taxon-name-part><tp:taxon-name-part taxon-name-part-type="species" reg="nigrodentatus">nigrodentatus</tp:taxon-name-part></tp:taxon-name></italic><bold>12</bold><italic><tp:taxon-name><tp:taxon-name-part taxon-name-part-type="genus" reg="Gigantothrips">G.</tp:taxon-name-part><tp:taxon-name-part taxon-name-part-type="species" reg="elegans">elegans</tp:taxon-name-part></tp:taxon-name></italic><bold>13</bold><italic><tp:taxon-name><tp:taxon-name-part taxon-name-part-type="genus" reg="Gigantothrips">G.</tp:taxon-name-part><tp:taxon-name-part taxon-name-part-type="species" reg="yunnanensis">yunnanensis</tp:taxon-name-part></tp:taxon-name></italic> sp. nov. <bold>14</bold><italic><tp:taxon-name><tp:taxon-name-part taxon-name-part-type="genus" reg="Gigantothrips">G.</tp:taxon-name-part><tp:taxon-name-part taxon-name-part-type="species" reg="tibetanus">tibetanus</tp:taxon-name-part></tp:taxon-name></italic> sp. nov.</p></caption><graphic xmlns:xlink="http://www.w3.org/1999/xlink" xlink:href="zookeys-1169-221_article-106733__-g002.jpg" position="float" orientation="portrait" xlink:type="simple" id="oo_877916.jpg"><uri content-type="original_file" xlink:type="simple">https://binary.pensoft.net/fig/877916</uri></graphic></fig><fig id="F3" position="float" orientation="portrait"><object-id xmlns:xlink="http://www.w3.org/1999/xlink" content-type="doi" xlink:type="simple">10.3897/zookeys.1169.106733.figures15-25</object-id><object-id xmlns:xlink="http://www.w3.org/1999/xlink" content-type="arpha" xlink:type="simple">50AF0AC1-1721-5187-9274-99817E3918EF</object-id><label>Figures 15–25.</label><caption><p><italic><tp:taxon-name><tp:taxon-name-part taxon-name-part-type="genus" reg="Gigantothrips">Gigantothrips</tp:taxon-name-part></tp:taxon-name></italic> spp. Antennal segments III–IV (<bold>15–17</bold>) <bold>15</bold><italic><tp:taxon-name><tp:taxon-name-part taxon-name-part-type="genus" reg="Gigantothrips">G.</tp:taxon-name-part><tp:taxon-name-part taxon-name-part-type="species" reg="elegans">elegans</tp:taxon-name-part></tp:taxon-name></italic><bold>16</bold><italic><tp:taxon-name><tp:taxon-name-part taxon-name-part-type="genus" reg="Gigantothrips">G.</tp:taxon-name-part><tp:taxon-name-part taxon-name-part-type="species" reg="tibetanus">tibetanus</tp:taxon-name-part></tp:taxon-name></italic> sp. nov. <bold>17</bold><italic><tp:taxon-name><tp:taxon-name-part taxon-name-part-type="genus" reg="Gigantothrips">G.</tp:taxon-name-part><tp:taxon-name-part taxon-name-part-type="species" reg="yunnanensis">yunnanensis</tp:taxon-name-part></tp:taxon-name></italic> sp. nov.; metanotum and pelta (<bold>18</bold>) <bold>18</bold><italic><tp:taxon-name><tp:taxon-name-part taxon-name-part-type="genus" reg="Gigantothrips">G.</tp:taxon-name-part><tp:taxon-name-part taxon-name-part-type="species" reg="elegans">elegans</tp:taxon-name-part></tp:taxon-name></italic>; meso and metanotum (<bold>19, 20</bold>) <bold>19</bold><italic><tp:taxon-name><tp:taxon-name-part taxon-name-part-type="genus" reg="Gigantothrips">G.</tp:taxon-name-part><tp:taxon-name-part taxon-name-part-type="species" reg="tibetanus">tibetanus</tp:taxon-name-part></tp:taxon-name></italic> sp. nov. <bold>20</bold><italic><tp:taxon-name><tp:taxon-name-part taxon-name-part-type="genus" reg="Gigantothrips">G.</tp:taxon-name-part><tp:taxon-name-part taxon-name-part-type="species" reg="yunnanensis">yunnanensis</tp:taxon-name-part></tp:taxon-name></italic> sp. nov.; pelta (<bold>21, 22</bold>) <bold>21</bold><italic><tp:taxon-name><tp:taxon-name-part taxon-name-part-type="genus" reg="Gigantothrips">G.</tp:taxon-name-part><tp:taxon-name-part taxon-name-part-type="species" reg="tibetanus">tibetanus</tp:taxon-name-part></tp:taxon-name></italic> sp. nov. <bold>22</bold><italic><tp:taxon-name><tp:taxon-name-part taxon-name-part-type="genus" reg="Gigantothrips">G.</tp:taxon-name-part><tp:taxon-name-part taxon-name-part-type="species" reg="yunnanensis">yunnanensis</tp:taxon-name-part></tp:taxon-name></italic> sp. nov.; tegite IV (<bold>23, 24</bold>) <bold>23</bold><italic><tp:taxon-name><tp:taxon-name-part taxon-name-part-type="genus" reg="Gigantothrips">G.</tp:taxon-name-part><tp:taxon-name-part taxon-name-part-type="species" reg="nigrodentatus">nigrodentatus</tp:taxon-name-part></tp:taxon-name></italic><bold>24</bold><italic><tp:taxon-name><tp:taxon-name-part taxon-name-part-type="genus" reg="Gigantothrips">G.</tp:taxon-name-part><tp:taxon-name-part taxon-name-part-type="species" reg="tibetanus">tibetanus</tp:taxon-name-part></tp:taxon-name></italic> sp. nov.; tegite III (<bold>25</bold>) <bold>25</bold><italic><tp:taxon-name><tp:taxon-name-part taxon-name-part-type="genus" reg="Gigantothrips">G.</tp:taxon-name-part><tp:taxon-name-part taxon-name-part-type="species" reg="elegans">elegans</tp:taxon-name-part></tp:taxon-name></italic>.</p></caption><graphic xmlns:xlink="http://www.w3.org/1999/xlink" xlink:href="zookeys-1169-221_article-106733__-g003.jpg" position="float" orientation="portrait" xlink:type="simple" id="oo_877917.jpg"><uri content-type="original_file" xlink:type="simple">https://binary.pensoft.net/fig/877917</uri></graphic></fig></tp:treatment-sec><ref-list><ref id="B4"><mixed-citation xmlns:xlink="http://www.w3.org/1999/xlink" xlink:type="simple"><person-group><name name-style="western"><surname>Bagnall</surname><given-names>RS</given-names></name></person-group> (<year>1908</year>) <article-title>On some new genera and species of <tp:taxon-name><tp:taxon-name-part taxon-name-part-type="order">Thysanoptera</tp:taxon-name-part></tp:taxon-name>.</article-title><source>Transactions of the Natural History Society of Northumberland</source><volume>3</volume>: <fpage>183</fpage>–<lpage>217</lpage>.</mixed-citation></ref><ref id="B7"><mixed-citation xmlns:xlink="http://www.w3.org/1999/xlink" xlink:type="simple"><person-group><name name-style="western"><surname>Hood</surname><given-names>JD</given-names></name></person-group> (<year>1919</year>) <article-title>On some new <tp:taxon-name><tp:taxon-name-part taxon-name-part-type="family">Idolothripidae</tp:taxon-name-part></tp:taxon-name> (<tp:taxon-name><tp:taxon-name-part taxon-name-part-type="order">Thysanoptera</tp:taxon-name-part></tp:taxon-name>).</article-title><source>Insecutor Inscitiae Menstruus</source><volume>7</volume>: <fpage>66</fpage>–<lpage>74</lpage>.</mixed-citation></ref></ref-list></tp:taxon-treatment>
