# Supplementary material for: ﻿Review of the genus Gigantothrips Zimmermann from China and Southeast Asia (Thysanoptera, Phlaeothripidae, Phlaeothripinae)
Source: Zookeys. 2023 Jul 14;1169:221–34. doi: 10.3897/zookeys.1169.106733 (PMC10362427; doi:10.3897/zookeys.1169.106733)
Supplement: XML Treatment for Gigantothrips pontis [file zookeys.1169.106733-treatment5.xml]

<!DOCTYPE tp:taxon-treatment
  PUBLIC "-//TaxonX//DTD Taxonomic Treatment Publishing DTD v0 20100105//EN" "tax-treatment-NSO.dtd">
<tp:taxon-treatment xmlns:tp="http://www.plazi.org/taxpub"><tp:treatment-meta><kwd-group><label>Taxon classification</label><kwd>
              <named-content content-type="kingdom">Animalia</named-content>
            </kwd></kwd-group><mixed-citation publication-type="journal"><person-group><name><surname>Dang</surname><given-names>Lihong</given-names></name><name><surname>Mound</surname><given-names>Laurence</given-names></name><name><surname>Zhang</surname><given-names>Hongrui</given-names></name></person-group><article-title>﻿Review of the genus <italic><tp:taxon-name><tp:taxon-name-part taxon-name-part-type="genus" reg="Gigantothrips">Gigantothrips</tp:taxon-name-part></tp:taxon-name></italic> Zimmermann from China and Southeast Asia (<tp:taxon-name><tp:taxon-name-part taxon-name-part-type="order">Thysanoptera</tp:taxon-name-part></tp:taxon-name>, <tp:taxon-name><tp:taxon-name-part taxon-name-part-type="family">Phlaeothripidae</tp:taxon-name-part></tp:taxon-name>, <tp:taxon-name><tp:taxon-name-part taxon-name-part-type="subfamily">Phlaeothripinae</tp:taxon-name-part></tp:taxon-name>)</article-title><source>Zookeys</source><day>14</day><month>07</month><year>2023</year><volume>1169</volume><fpage>221</fpage><lpage>234</lpage><pub-id pub-id-type="doi">10.3897/zookeys.1169.106733</pub-id></mixed-citation></tp:treatment-meta><tp:nomenclature><label>﻿</label><tp:taxon-name>
            <object-id xmlns:xlink="http://www.w3.org/1999/xlink" content-type="arpha" xlink:type="simple">CAD5C711-6677-5E02-8A8D-FB32E8C8D912</object-id>
            <tp:taxon-name-part taxon-name-part-type="genus" reg="Gigantothrips">Gigantothrips</tp:taxon-name-part>
            <tp:taxon-name-part taxon-name-part-type="species" reg="pontis">pontis</tp:taxon-name-part>
          </tp:taxon-name><tp:taxon-authority>(Reyes)</tp:taxon-authority><xref ref-type="fig" rid="F1">Figs 3</xref><xref ref-type="fig" rid="F4">, 26</xref><tp:nomenclature-citation-list><tp:nomenclature-citation><tp:taxon-name>
                <tp:taxon-name-part taxon-name-part-type="genus" reg="Gynaikothrips">Gynaikothrips</tp:taxon-name-part>
                <tp:taxon-name-part taxon-name-part-type="species" reg="pontis">pontis</tp:taxon-name-part>
              </tp:taxon-name><comment>Reyes, 1996: 112.</comment></tp:nomenclature-citation></tp:nomenclature-citation-list></tp:nomenclature><tp:treatment-sec sec-type="material" id="SECID0EECAG"><title>Material examined.</title><p><bold><italic>Holotype</italic></bold>, 1♀(<named-content xmlns:xlink="http://www.w3.org/1999/xlink" content-type="dwc:institutional_code" xlink:title="Australian National Insect Collection" xlink:href="http://grbio.org/institution/australian-national-insect-collection" xlink:type="simple">ANIC</named-content>), the Philippines, Luzon, on <italic><tp:taxon-name><tp:taxon-name-part taxon-name-part-type="genus" reg="Ficus">Ficus</tp:taxon-name-part><tp:taxon-name-part taxon-name-part-type="species" reg="pseudopalma">pseudopalma</tp:taxon-name-part></tp:taxon-name></italic>, i.1985, C.P. Reyes. <bold><italic>Paratype</italic></bold>, 1♂ (<named-content xmlns:xlink="http://www.w3.org/1999/xlink" content-type="dwc:institutional_code" xlink:title="Australian National Insect Collection" xlink:href="http://grbio.org/institution/australian-national-insect-collection" xlink:type="simple">ANIC</named-content>), with the same data as holotype.</p></tp:treatment-sec><tp:treatment-sec sec-type="comments" id="SECID0EFDAG"><title>Comments.</title><p>Described from Luzon, the Philippines, taken on <italic><tp:taxon-name><tp:taxon-name-part taxon-name-part-type="genus" reg="Ficus">Ficus</tp:taxon-name-part><tp:taxon-name-part taxon-name-part-type="species" reg="pseudopalma">pseudopalma</tp:taxon-name-part></tp:taxon-name></italic>, this species was newly combined to the genus <italic><tp:taxon-name><tp:taxon-name-part taxon-name-part-type="genus" reg="Gigantothrips">Gigantothrips</tp:taxon-name-part></tp:taxon-name></italic> together with another Philippines species, <italic><tp:taxon-name><tp:taxon-name-part taxon-name-part-type="genus" reg="Gigantothrips">G.</tp:taxon-name-part><tp:taxon-name-part taxon-name-part-type="species" reg="xynos">xynos</tp:taxon-name-part></tp:taxon-name></italic>, based on the typical character state of the numerous pairs of tergal wing-retaining setae (<xref ref-type="bibr" rid="B6">Dang et al. 2014</xref>). The tube is relatively short, but is longer than head and has some fine setae. The type specimens of both of these species have numerous fine setae present on tergites VII–VIII medially and laterally (Figs <xref ref-type="fig" rid="F4">26</xref>, <xref ref-type="fig" rid="F4">27</xref>), but with no sigmoid setae. <italic><tp:taxon-name><tp:taxon-name-part taxon-name-part-type="genus" reg="Gigantothrips">G.</tp:taxon-name-part><tp:taxon-name-part taxon-name-part-type="species" reg="pontis">pontis</tp:taxon-name-part></tp:taxon-name></italic> is closely similar to <italic><tp:taxon-name><tp:taxon-name-part taxon-name-part-type="genus" reg="Gigantothrips">G.</tp:taxon-name-part><tp:taxon-name-part taxon-name-part-type="species" reg="tibialis">tibialis</tp:taxon-name-part></tp:taxon-name></italic> with all tibiae clear yellow which is easy to distinguish from other <italic><tp:taxon-name><tp:taxon-name-part taxon-name-part-type="genus" reg="Gigantothrips">Gigantothrips</tp:taxon-name-part></tp:taxon-name></italic> species.</p></tp:treatment-sec><tp:treatment-sec><!--Section generated to contain objects referenced in tp:taxon-treatment.--><fig id="F1" position="float" orientation="portrait"><object-id xmlns:xlink="http://www.w3.org/1999/xlink" content-type="doi" xlink:type="simple">10.3897/zookeys.1169.106733.figures1-6</object-id><object-id xmlns:xlink="http://www.w3.org/1999/xlink" content-type="arpha" xlink:type="simple">6EC1FE71-F008-524C-883B-0C38FDFABFD9</object-id><label>Figures 1–6.</label><caption><p><italic><tp:taxon-name><tp:taxon-name-part taxon-name-part-type="genus" reg="Gigantothrips">Gigantothrips</tp:taxon-name-part></tp:taxon-name></italic> spp. Head and pronotum (<bold>1, 2</bold>) <bold>1</bold><italic><tp:taxon-name><tp:taxon-name-part taxon-name-part-type="genus" reg="Gigantothrips">G.</tp:taxon-name-part><tp:taxon-name-part taxon-name-part-type="species" reg="tibialis">tibialis</tp:taxon-name-part></tp:taxon-name></italic><bold>2</bold><italic><tp:taxon-name><tp:taxon-name-part taxon-name-part-type="genus" reg="Gigantothrips">G.</tp:taxon-name-part><tp:taxon-name-part taxon-name-part-type="species" reg="gallicola">gallicola</tp:taxon-name-part></tp:taxon-name></italic>; head, pronotum and fore leg (<bold>3</bold>) <bold>3</bold><italic><tp:taxon-name><tp:taxon-name-part taxon-name-part-type="genus" reg="Gigantothrips">G.</tp:taxon-name-part><tp:taxon-name-part taxon-name-part-type="species" reg="pontis">pontis</tp:taxon-name-part></tp:taxon-name></italic>; tergite IV (<bold>4</bold>) <bold>4</bold><italic><tp:taxon-name><tp:taxon-name-part taxon-name-part-type="genus" reg="Gigantothrips">G.</tp:taxon-name-part><tp:taxon-name-part taxon-name-part-type="species" reg="xynos">xynos</tp:taxon-name-part></tp:taxon-name></italic>; tergites IX–X <bold>(5, 6) 5</bold><italic><tp:taxon-name><tp:taxon-name-part taxon-name-part-type="genus" reg="Gigantothrips">G.</tp:taxon-name-part><tp:taxon-name-part taxon-name-part-type="species" reg="gallicola">gallicola</tp:taxon-name-part></tp:taxon-name></italic><bold>6</bold><italic><tp:taxon-name><tp:taxon-name-part taxon-name-part-type="genus" reg="Gigantothrips">G.</tp:taxon-name-part><tp:taxon-name-part taxon-name-part-type="species" reg="xynos">xynos</tp:taxon-name-part></tp:taxon-name></italic>.</p></caption><graphic xmlns:xlink="http://www.w3.org/1999/xlink" xlink:href="zookeys-1169-221_article-106733__-g001.jpg" position="float" orientation="portrait" xlink:type="simple" id="oo_877915.jpg"><uri content-type="original_file" xlink:type="simple">https://binary.pensoft.net/fig/877915</uri></graphic></fig><fig id="F4" position="float" orientation="portrait"><object-id xmlns:xlink="http://www.w3.org/1999/xlink" content-type="doi" xlink:type="simple">10.3897/zookeys.1169.106733.figures26-33</object-id><object-id xmlns:xlink="http://www.w3.org/1999/xlink" content-type="arpha" xlink:type="simple">B0720241-D76C-59F4-B779-4540B33BC739</object-id><label>Figures 26–33.</label><caption><p><italic><tp:taxon-name><tp:taxon-name-part taxon-name-part-type="genus" reg="Gigantothrips">Gigantothrips</tp:taxon-name-part></tp:taxon-name></italic> spp. Tergites VIII–IX (<bold>26, 27</bold>) <bold>26</bold><italic><tp:taxon-name><tp:taxon-name-part taxon-name-part-type="genus" reg="Gigantothrips">G.</tp:taxon-name-part><tp:taxon-name-part taxon-name-part-type="species" reg="pontis">pontis</tp:taxon-name-part></tp:taxon-name></italic><bold>27</bold><italic><tp:taxon-name><tp:taxon-name-part taxon-name-part-type="genus" reg="Gigantothrips">G.</tp:taxon-name-part><tp:taxon-name-part taxon-name-part-type="species" reg="xynos">xynos</tp:taxon-name-part></tp:taxon-name></italic>; pore plate on male sternite VIII (<bold>28–30</bold>) <bold>28</bold><italic><tp:taxon-name><tp:taxon-name-part taxon-name-part-type="genus" reg="Gigantothrips">G.</tp:taxon-name-part><tp:taxon-name-part taxon-name-part-type="species" reg="yunnanensis">yunnanensis</tp:taxon-name-part></tp:taxon-name></italic> sp. nov. <bold>29</bold><italic><tp:taxon-name><tp:taxon-name-part taxon-name-part-type="genus" reg="Gigantothrips">G.</tp:taxon-name-part><tp:taxon-name-part taxon-name-part-type="species" reg="tibetanus">tibetanus</tp:taxon-name-part></tp:taxon-name></italic> sp. nov. <bold>30</bold><italic><tp:taxon-name><tp:taxon-name-part taxon-name-part-type="genus" reg="Gigantothrips">G.</tp:taxon-name-part><tp:taxon-name-part taxon-name-part-type="species" reg="nigrodentatus">nigrodentatus</tp:taxon-name-part></tp:taxon-name></italic>; right side of male sternite VII (<bold>31</bold>) <bold>31</bold><italic><tp:taxon-name><tp:taxon-name-part taxon-name-part-type="genus" reg="Gigantothrips">G.</tp:taxon-name-part><tp:taxon-name-part taxon-name-part-type="species" reg="tibetanus">tibetanus</tp:taxon-name-part></tp:taxon-name></italic> sp. nov.; tergite IX and tube (<bold>32, 33</bold>) <bold>32</bold><italic><tp:taxon-name><tp:taxon-name-part taxon-name-part-type="genus" reg="Gigantothrips">G.</tp:taxon-name-part><tp:taxon-name-part taxon-name-part-type="species" reg="tibetanus">tibetanus</tp:taxon-name-part></tp:taxon-name></italic> sp. nov. <bold>33</bold><italic><tp:taxon-name><tp:taxon-name-part taxon-name-part-type="genus" reg="Gigantothrips">G.</tp:taxon-name-part><tp:taxon-name-part taxon-name-part-type="species" reg="yunnanensis">yunnanensis</tp:taxon-name-part></tp:taxon-name></italic> sp. nov.</p></caption><graphic xmlns:xlink="http://www.w3.org/1999/xlink" xlink:href="zookeys-1169-221_article-106733__-g004.jpg" position="float" orientation="portrait" xlink:type="simple" id="oo_877918.jpg"><uri content-type="original_file" xlink:type="simple">https://binary.pensoft.net/fig/877918</uri></graphic></fig></tp:treatment-sec><ref-list><ref id="B6"><mixed-citation xmlns:xlink="http://www.w3.org/1999/xlink" xlink:type="simple"><person-group><name name-style="western"><surname>Dang</surname><given-names>LH</given-names></name><name name-style="western"><surname>Mound</surname><given-names>LA</given-names></name><name name-style="western"><surname>Qiao</surname><given-names>GX</given-names></name></person-group> (<year>2014</year>) <article-title>Conspectus of the <tp:taxon-name><tp:taxon-name-part taxon-name-part-type="subfamily">Phlaeothripinae</tp:taxon-name-part></tp:taxon-name> genera from China and Southeast Asia (<tp:taxon-name><tp:taxon-name-part taxon-name-part-type="order">Thysanoptera</tp:taxon-name-part></tp:taxon-name>, <tp:taxon-name><tp:taxon-name-part taxon-name-part-type="family">Phlaeothripidae</tp:taxon-name-part></tp:taxon-name>).</article-title><source>Zootaxa</source><volume>3807</volume>(<issue>1</issue>): <fpage>1</fpage>–<lpage>82</lpage>. <ext-link xlink:href="10.11646/zootaxa.3807.1.1" ext-link-type="doi" xlink:type="simple">https://doi.org/10.11646/zootaxa.3807.1.1</ext-link></mixed-citation></ref></ref-list></tp:taxon-treatment>
