# Supplementary material for: ﻿Review of the genus Gigantothrips Zimmermann from China and Southeast Asia (Thysanoptera, Phlaeothripidae, Phlaeothripinae)
Source: Zookeys. 2023 Jul 14;1169:221–34. doi: 10.3897/zookeys.1169.106733 (PMC10362427; doi:10.3897/zookeys.1169.106733)
Supplement: XML Treatment for Gigantothrips xynos [file zookeys.1169.106733-treatment8.xml]

<!DOCTYPE tp:taxon-treatment
  PUBLIC "-//TaxonX//DTD Taxonomic Treatment Publishing DTD v0 20100105//EN" "tax-treatment-NSO.dtd">
<tp:taxon-treatment xmlns:tp="http://www.plazi.org/taxpub"><tp:treatment-meta><kwd-group><label>Taxon classification</label><kwd>
              <named-content content-type="kingdom">Animalia</named-content>
            </kwd></kwd-group><mixed-citation publication-type="journal"><person-group><name><surname>Dang</surname><given-names>Lihong</given-names></name><name><surname>Mound</surname><given-names>Laurence</given-names></name><name><surname>Zhang</surname><given-names>Hongrui</given-names></name></person-group><article-title>﻿Review of the genus <italic><tp:taxon-name><tp:taxon-name-part taxon-name-part-type="genus" reg="Gigantothrips">Gigantothrips</tp:taxon-name-part></tp:taxon-name></italic> Zimmermann from China and Southeast Asia (<tp:taxon-name><tp:taxon-name-part taxon-name-part-type="order">Thysanoptera</tp:taxon-name-part></tp:taxon-name>, <tp:taxon-name><tp:taxon-name-part taxon-name-part-type="family">Phlaeothripidae</tp:taxon-name-part></tp:taxon-name>, <tp:taxon-name><tp:taxon-name-part taxon-name-part-type="subfamily">Phlaeothripinae</tp:taxon-name-part></tp:taxon-name>)</article-title><source>Zookeys</source><day>14</day><month>07</month><year>2023</year><volume>1169</volume><fpage>221</fpage><lpage>234</lpage><pub-id pub-id-type="doi">10.3897/zookeys.1169.106733</pub-id></mixed-citation></tp:treatment-meta><tp:nomenclature><label>﻿</label><tp:taxon-name>
            <object-id xmlns:xlink="http://www.w3.org/1999/xlink" content-type="arpha" xlink:type="simple">F17FB7B6-C07C-561D-9898-5AE68380396B</object-id>
            <tp:taxon-name-part taxon-name-part-type="genus" reg="Gigantothrips">Gigantothrips</tp:taxon-name-part>
            <tp:taxon-name-part taxon-name-part-type="species" reg="xynos">xynos</tp:taxon-name-part>
          </tp:taxon-name><tp:taxon-authority>(Reyes)</tp:taxon-authority><xref ref-type="fig" rid="F1">Figs 4</xref><xref ref-type="fig" rid="F1">, 6</xref><xref ref-type="fig" rid="F4">, 27</xref><tp:nomenclature-citation-list><tp:nomenclature-citation><tp:taxon-name>
                <tp:taxon-name-part taxon-name-part-type="genus" reg="Gynaikothrips">Gynaikothrips</tp:taxon-name-part>
                <tp:taxon-name-part taxon-name-part-type="species" reg="xynos">xynos</tp:taxon-name-part>
              </tp:taxon-name><comment>Reyes, 1996: 118.</comment></tp:nomenclature-citation></tp:nomenclature-citation-list></tp:nomenclature><tp:treatment-sec sec-type="material" id="SECID0EH1AG"><title>Material examined.</title><p><bold><italic>Holotype</italic></bold>, 1♀(<named-content xmlns:xlink="http://www.w3.org/1999/xlink" content-type="dwc:institutional_code" xlink:title="Australian National Insect Collection" xlink:href="http://grbio.org/institution/australian-national-insect-collection" xlink:type="simple">ANIC</named-content>), the Philippines, Leyte, on <italic><tp:taxon-name><tp:taxon-name-part taxon-name-part-type="genus" reg="Euphorbia">Euphorbia</tp:taxon-name-part><tp:taxon-name-part taxon-name-part-type="species" reg="hirta">hirta</tp:taxon-name-part></tp:taxon-name></italic>, 14.vi.1984, C.P. Reyes. <bold><italic>Paratype</italic></bold>, 1♀ (<named-content xmlns:xlink="http://www.w3.org/1999/xlink" content-type="dwc:institutional_code" xlink:title="Australian National Insect Collection" xlink:href="http://grbio.org/institution/australian-national-insect-collection" xlink:type="simple">ANIC</named-content>), with the same data as holotype.</p></tp:treatment-sec><tp:treatment-sec sec-type="comments" id="SECID0EI2AG"><title>Comments.</title><p>This is the third species of <italic><tp:taxon-name><tp:taxon-name-part taxon-name-part-type="genus" reg="Gigantothrips">Gigantothrips</tp:taxon-name-part></tp:taxon-name></italic> recorded from the Philippines, and was taken on <italic><tp:taxon-name><tp:taxon-name-part taxon-name-part-type="genus" reg="Euphorbia">Euphorbia</tp:taxon-name-part><tp:taxon-name-part taxon-name-part-type="species" reg="hirta">hirta</tp:taxon-name-part></tp:taxon-name></italic>. It has tergite IX setae S1–S3 a little shorter than the tube (Fig. <xref ref-type="fig" rid="F1">6</xref>), which is unique in comparison with other <italic><tp:taxon-name><tp:taxon-name-part taxon-name-part-type="genus" reg="Gigantothrips">Gigantothrips</tp:taxon-name-part></tp:taxon-name></italic> species that have these setae much shorter than their tubes.</p></tp:treatment-sec><tp:treatment-sec><!--Section generated to contain objects referenced in tp:taxon-treatment.--><fig id="F1" position="float" orientation="portrait"><object-id xmlns:xlink="http://www.w3.org/1999/xlink" content-type="doi" xlink:type="simple">10.3897/zookeys.1169.106733.figures1-6</object-id><object-id xmlns:xlink="http://www.w3.org/1999/xlink" content-type="arpha" xlink:type="simple">6EC1FE71-F008-524C-883B-0C38FDFABFD9</object-id><label>Figures 1–6.</label><caption><p><italic><tp:taxon-name><tp:taxon-name-part taxon-name-part-type="genus" reg="Gigantothrips">Gigantothrips</tp:taxon-name-part></tp:taxon-name></italic> spp. Head and pronotum (<bold>1, 2</bold>) <bold>1</bold><italic><tp:taxon-name><tp:taxon-name-part taxon-name-part-type="genus" reg="Gigantothrips">G.</tp:taxon-name-part><tp:taxon-name-part taxon-name-part-type="species" reg="tibialis">tibialis</tp:taxon-name-part></tp:taxon-name></italic><bold>2</bold><italic><tp:taxon-name><tp:taxon-name-part taxon-name-part-type="genus" reg="Gigantothrips">G.</tp:taxon-name-part><tp:taxon-name-part taxon-name-part-type="species" reg="gallicola">gallicola</tp:taxon-name-part></tp:taxon-name></italic>; head, pronotum and fore leg (<bold>3</bold>) <bold>3</bold><italic><tp:taxon-name><tp:taxon-name-part taxon-name-part-type="genus" reg="Gigantothrips">G.</tp:taxon-name-part><tp:taxon-name-part taxon-name-part-type="species" reg="pontis">pontis</tp:taxon-name-part></tp:taxon-name></italic>; tergite IV (<bold>4</bold>) <bold>4</bold><italic><tp:taxon-name><tp:taxon-name-part taxon-name-part-type="genus" reg="Gigantothrips">G.</tp:taxon-name-part><tp:taxon-name-part taxon-name-part-type="species" reg="xynos">xynos</tp:taxon-name-part></tp:taxon-name></italic>; tergites IX–X <bold>(5, 6) 5</bold><italic><tp:taxon-name><tp:taxon-name-part taxon-name-part-type="genus" reg="Gigantothrips">G.</tp:taxon-name-part><tp:taxon-name-part taxon-name-part-type="species" reg="gallicola">gallicola</tp:taxon-name-part></tp:taxon-name></italic><bold>6</bold><italic><tp:taxon-name><tp:taxon-name-part taxon-name-part-type="genus" reg="Gigantothrips">G.</tp:taxon-name-part><tp:taxon-name-part taxon-name-part-type="species" reg="xynos">xynos</tp:taxon-name-part></tp:taxon-name></italic>.</p></caption><graphic xmlns:xlink="http://www.w3.org/1999/xlink" xlink:href="zookeys-1169-221_article-106733__-g001.jpg" position="float" orientation="portrait" xlink:type="simple" id="oo_877915.jpg"><uri content-type="original_file" xlink:type="simple">https://binary.pensoft.net/fig/877915</uri></graphic></fig><fig id="F4" position="float" orientation="portrait"><object-id xmlns:xlink="http://www.w3.org/1999/xlink" content-type="doi" xlink:type="simple">10.3897/zookeys.1169.106733.figures26-33</object-id><object-id xmlns:xlink="http://www.w3.org/1999/xlink" content-type="arpha" xlink:type="simple">B0720241-D76C-59F4-B779-4540B33BC739</object-id><label>Figures 26–33.</label><caption><p><italic><tp:taxon-name><tp:taxon-name-part taxon-name-part-type="genus" reg="Gigantothrips">Gigantothrips</tp:taxon-name-part></tp:taxon-name></italic> spp. Tergites VIII–IX (<bold>26, 27</bold>) <bold>26</bold><italic><tp:taxon-name><tp:taxon-name-part taxon-name-part-type="genus" reg="Gigantothrips">G.</tp:taxon-name-part><tp:taxon-name-part taxon-name-part-type="species" reg="pontis">pontis</tp:taxon-name-part></tp:taxon-name></italic><bold>27</bold><italic><tp:taxon-name><tp:taxon-name-part taxon-name-part-type="genus" reg="Gigantothrips">G.</tp:taxon-name-part><tp:taxon-name-part taxon-name-part-type="species" reg="xynos">xynos</tp:taxon-name-part></tp:taxon-name></italic>; pore plate on male sternite VIII (<bold>28–30</bold>) <bold>28</bold><italic><tp:taxon-name><tp:taxon-name-part taxon-name-part-type="genus" reg="Gigantothrips">G.</tp:taxon-name-part><tp:taxon-name-part taxon-name-part-type="species" reg="yunnanensis">yunnanensis</tp:taxon-name-part></tp:taxon-name></italic> sp. nov. <bold>29</bold><italic><tp:taxon-name><tp:taxon-name-part taxon-name-part-type="genus" reg="Gigantothrips">G.</tp:taxon-name-part><tp:taxon-name-part taxon-name-part-type="species" reg="tibetanus">tibetanus</tp:taxon-name-part></tp:taxon-name></italic> sp. nov. <bold>30</bold><italic><tp:taxon-name><tp:taxon-name-part taxon-name-part-type="genus" reg="Gigantothrips">G.</tp:taxon-name-part><tp:taxon-name-part taxon-name-part-type="species" reg="nigrodentatus">nigrodentatus</tp:taxon-name-part></tp:taxon-name></italic>; right side of male sternite VII (<bold>31</bold>) <bold>31</bold><italic><tp:taxon-name><tp:taxon-name-part taxon-name-part-type="genus" reg="Gigantothrips">G.</tp:taxon-name-part><tp:taxon-name-part taxon-name-part-type="species" reg="tibetanus">tibetanus</tp:taxon-name-part></tp:taxon-name></italic> sp. nov.; tergite IX and tube (<bold>32, 33</bold>) <bold>32</bold><italic><tp:taxon-name><tp:taxon-name-part taxon-name-part-type="genus" reg="Gigantothrips">G.</tp:taxon-name-part><tp:taxon-name-part taxon-name-part-type="species" reg="tibetanus">tibetanus</tp:taxon-name-part></tp:taxon-name></italic> sp. nov. <bold>33</bold><italic><tp:taxon-name><tp:taxon-name-part taxon-name-part-type="genus" reg="Gigantothrips">G.</tp:taxon-name-part><tp:taxon-name-part taxon-name-part-type="species" reg="yunnanensis">yunnanensis</tp:taxon-name-part></tp:taxon-name></italic> sp. nov.</p></caption><graphic xmlns:xlink="http://www.w3.org/1999/xlink" xlink:href="zookeys-1169-221_article-106733__-g004.jpg" position="float" orientation="portrait" xlink:type="simple" id="oo_877918.jpg"><uri content-type="original_file" xlink:type="simple">https://binary.pensoft.net/fig/877918</uri></graphic></fig></tp:treatment-sec></tp:taxon-treatment>
