# Supplementary material for: ﻿Review of the genus Gigantothrips Zimmermann from China and Southeast Asia (Thysanoptera, Phlaeothripidae, Phlaeothripinae)
Source: Zookeys. 2023 Jul 14;1169:221–34. doi: 10.3897/zookeys.1169.106733 (PMC10362427; doi:10.3897/zookeys.1169.106733)
Supplement: XML Treatment for Gigantothrips yunnanensis [file zookeys.1169.106733-treatment9.xml]

<!DOCTYPE tp:taxon-treatment
  PUBLIC "-//TaxonX//DTD Taxonomic Treatment Publishing DTD v0 20100105//EN" "tax-treatment-NSO.dtd">
<tp:taxon-treatment xmlns:tp="http://www.plazi.org/taxpub"><tp:treatment-meta><kwd-group><label>Taxon classification</label><kwd>
              <named-content content-type="kingdom">Animalia</named-content>
            </kwd></kwd-group><mixed-citation publication-type="journal"><person-group><name><surname>Dang</surname><given-names>Lihong</given-names></name><name><surname>Mound</surname><given-names>Laurence</given-names></name><name><surname>Zhang</surname><given-names>Hongrui</given-names></name></person-group><article-title>﻿Review of the genus <italic><tp:taxon-name><tp:taxon-name-part taxon-name-part-type="genus" reg="Gigantothrips">Gigantothrips</tp:taxon-name-part></tp:taxon-name></italic> Zimmermann from China and Southeast Asia (<tp:taxon-name><tp:taxon-name-part taxon-name-part-type="order">Thysanoptera</tp:taxon-name-part></tp:taxon-name>, <tp:taxon-name><tp:taxon-name-part taxon-name-part-type="family">Phlaeothripidae</tp:taxon-name-part></tp:taxon-name>, <tp:taxon-name><tp:taxon-name-part taxon-name-part-type="subfamily">Phlaeothripinae</tp:taxon-name-part></tp:taxon-name>)</article-title><source>Zookeys</source><day>14</day><month>07</month><year>2023</year><volume>1169</volume><fpage>221</fpage><lpage>234</lpage><pub-id pub-id-type="doi">10.3897/zookeys.1169.106733</pub-id></mixed-citation></tp:treatment-meta><tp:nomenclature><label>﻿</label><tp:taxon-name>
            <object-id xmlns:xlink="http://www.w3.org/1999/xlink" content-type="arpha" xlink:type="simple">23F0AAC2-AA45-5985-84AC-D6E033755DC2</object-id>
            <tp:taxon-name-part taxon-name-part-type="genus" reg="Gigantothrips">Gigantothrips</tp:taxon-name-part>
            <tp:taxon-name-part taxon-name-part-type="species" reg="yunnanensis">yunnanensis</tp:taxon-name-part>
            <object-id xmlns:xlink="http://www.w3.org/1999/xlink" content-type="zoobank" xlink:type="simple">https://zoobank.org/3219E244-9388-4C0E-ACDA-7539B38F1E3A</object-id>
          </tp:taxon-name><tp:taxon-authority>Dang &amp; Mound</tp:taxon-authority><tp:taxon-status xmlns:xlink="http://www.w3.org/1999/xlink" xlink:type="simple">sp. nov.</tp:taxon-status><xref ref-type="fig" rid="F2">Figs 8</xref><xref ref-type="fig" rid="F2">, 13</xref><xref ref-type="fig" rid="F3">, 17</xref><xref ref-type="fig" rid="F3">, 20</xref><xref ref-type="fig" rid="F3">, 22</xref><xref ref-type="fig" rid="F4">, 28</xref><xref ref-type="fig" rid="F4">, 33</xref></tp:nomenclature><tp:treatment-sec sec-type="material" id="SECID0ER5AG"><title>Material examined.</title><p><bold><italic>Holotype</italic></bold>, ♀ (<named-content xmlns:xlink="http://www.w3.org/1999/xlink" content-type="dwc:institutional_code" xlink:title="Australian National Insect Collection" xlink:href="http://grbio.org/institution/australian-national-insect-collection" xlink:type="simple">ANIC</named-content>), China, Yunnan, Kunming Garden, on <italic><tp:taxon-name><tp:taxon-name-part taxon-name-part-type="genus" reg="Ficus">Ficus</tp:taxon-name-part><tp:taxon-name-part taxon-name-part-type="species" reg="tikoua">tikoua</tp:taxon-name-part></tp:taxon-name></italic>, 29.ix.2010, H.R. Zhang. <bold><italic>Paratypes</italic></bold>, 2♀(<named-content xmlns:xlink="http://www.w3.org/1999/xlink" content-type="dwc:institutional_code" xlink:title="Australian National Insect Collection" xlink:href="http://grbio.org/institution/australian-national-insect-collection" xlink:type="simple">ANIC</named-content>), with the same data as holotype; 1♀1♂ (<named-content xmlns:xlink="http://www.w3.org/1999/xlink" content-type="dwc:institutional_code" xlink:title="Australian National Insect Collection" xlink:href="http://grbio.org/institution/australian-national-insect-collection" xlink:type="simple">ANIC</named-content>), Yunnan, Kunming, Chenggong, on <italic><tp:taxon-name><tp:taxon-name-part taxon-name-part-type="genus" reg="Ficus">Ficus</tp:taxon-name-part><tp:taxon-name-part taxon-name-part-type="species" reg="tikoua">tikoua</tp:taxon-name-part></tp:taxon-name></italic>, 08.viii.2010, H.R. Zhang; 1♀(<abbrev xmlns:xlink="http://www.w3.org/1999/xlink" xlink:title="Shaanxi University of Technology" id="ABBRID0EBABG" xlink:type="simple">SUT</abbrev>), with the same data as holotype.</p></tp:treatment-sec><tp:treatment-sec sec-type="description" id="SECID0EFABG"><title>Description.</title><p><bold>Holotype. <italic>Female macroptera</italic>.</bold> Body brown. All femora brown, fore tibiae clear yellow, mid and hind tibiae yellow with brown at basal third, all tarsi yellow. Antennae segments I–II brown with paler at extremely apices, III–V uniformly yellow, VI yellow with apices shaded, VII–VIII yellowish brown. Wings very weak shaded with brown, body setae yellowish.</p><p><bold><italic>Head</italic>.</bold> Head elongate, about 1.8 times as long as wide (Fig. <xref ref-type="fig" rid="F2">8</xref>); cheeks almost straight, each with 2–4 small setae, dorsal surface weakly sculptured with transverse striae; ocelli area prominent, a pair of postocellar setae as long as postocular setae; eyes about third of head length, two pairs of postocular setae stout and pointed at apex, longer than cheek setae (Fig. <xref ref-type="fig" rid="F2">8</xref>). Mouth-cone rounded, maxillary stylets rather short, not reaching the middle of head, close together. Antennal 8-segmented, intermedial segments elongate, III longer than IV, about 5 times as long as width, sensoria long and slender, III with 0+1, VI with 1+1 (Fig. <xref ref-type="fig" rid="F3">17</xref>).</p><fig id="F3" position="float" orientation="portrait"><object-id xmlns:xlink="http://www.w3.org/1999/xlink" content-type="doi" xlink:type="simple">10.3897/zookeys.1169.106733.figures15-25</object-id><object-id xmlns:xlink="http://www.w3.org/1999/xlink" content-type="arpha" xlink:type="simple">50AF0AC1-1721-5187-9274-99817E3918EF</object-id><label>Figures 15–25.</label><caption><p><italic><tp:taxon-name><tp:taxon-name-part taxon-name-part-type="genus" reg="Gigantothrips">Gigantothrips</tp:taxon-name-part></tp:taxon-name></italic> spp. Antennal segments III–IV (<bold>15–17</bold>) <bold>15</bold><italic><tp:taxon-name><tp:taxon-name-part taxon-name-part-type="genus" reg="Gigantothrips">G.</tp:taxon-name-part><tp:taxon-name-part taxon-name-part-type="species" reg="elegans">elegans</tp:taxon-name-part></tp:taxon-name></italic><bold>16</bold><italic><tp:taxon-name><tp:taxon-name-part taxon-name-part-type="genus" reg="Gigantothrips">G.</tp:taxon-name-part><tp:taxon-name-part taxon-name-part-type="species" reg="tibetanus">tibetanus</tp:taxon-name-part></tp:taxon-name></italic> sp. nov. <bold>17</bold><italic><tp:taxon-name><tp:taxon-name-part taxon-name-part-type="genus" reg="Gigantothrips">G.</tp:taxon-name-part><tp:taxon-name-part taxon-name-part-type="species" reg="yunnanensis">yunnanensis</tp:taxon-name-part></tp:taxon-name></italic> sp. nov.; metanotum and pelta (<bold>18</bold>) <bold>18</bold><italic><tp:taxon-name><tp:taxon-name-part taxon-name-part-type="genus" reg="Gigantothrips">G.</tp:taxon-name-part><tp:taxon-name-part taxon-name-part-type="species" reg="elegans">elegans</tp:taxon-name-part></tp:taxon-name></italic>; meso and metanotum (<bold>19, 20</bold>) <bold>19</bold><italic><tp:taxon-name><tp:taxon-name-part taxon-name-part-type="genus" reg="Gigantothrips">G.</tp:taxon-name-part><tp:taxon-name-part taxon-name-part-type="species" reg="tibetanus">tibetanus</tp:taxon-name-part></tp:taxon-name></italic> sp. nov. <bold>20</bold><italic><tp:taxon-name><tp:taxon-name-part taxon-name-part-type="genus" reg="Gigantothrips">G.</tp:taxon-name-part><tp:taxon-name-part taxon-name-part-type="species" reg="yunnanensis">yunnanensis</tp:taxon-name-part></tp:taxon-name></italic> sp. nov.; pelta (<bold>21, 22</bold>) <bold>21</bold><italic><tp:taxon-name><tp:taxon-name-part taxon-name-part-type="genus" reg="Gigantothrips">G.</tp:taxon-name-part><tp:taxon-name-part taxon-name-part-type="species" reg="tibetanus">tibetanus</tp:taxon-name-part></tp:taxon-name></italic> sp. nov. <bold>22</bold><italic><tp:taxon-name><tp:taxon-name-part taxon-name-part-type="genus" reg="Gigantothrips">G.</tp:taxon-name-part><tp:taxon-name-part taxon-name-part-type="species" reg="yunnanensis">yunnanensis</tp:taxon-name-part></tp:taxon-name></italic> sp. nov.; tegite IV (<bold>23, 24</bold>) <bold>23</bold><italic><tp:taxon-name><tp:taxon-name-part taxon-name-part-type="genus" reg="Gigantothrips">G.</tp:taxon-name-part><tp:taxon-name-part taxon-name-part-type="species" reg="nigrodentatus">nigrodentatus</tp:taxon-name-part></tp:taxon-name></italic><bold>24</bold><italic><tp:taxon-name><tp:taxon-name-part taxon-name-part-type="genus" reg="Gigantothrips">G.</tp:taxon-name-part><tp:taxon-name-part taxon-name-part-type="species" reg="tibetanus">tibetanus</tp:taxon-name-part></tp:taxon-name></italic> sp. nov.; tegite III (<bold>25</bold>) <bold>25</bold><italic><tp:taxon-name><tp:taxon-name-part taxon-name-part-type="genus" reg="Gigantothrips">G.</tp:taxon-name-part><tp:taxon-name-part taxon-name-part-type="species" reg="elegans">elegans</tp:taxon-name-part></tp:taxon-name></italic>.</p></caption><graphic xmlns:xlink="http://www.w3.org/1999/xlink" xlink:href="zookeys-1169-221_article-106733__-g003.jpg" position="float" orientation="portrait" xlink:type="simple" id="oo_877917.jpg"><uri content-type="original_file" xlink:type="simple">https://binary.pensoft.net/fig/877917</uri></graphic></fig><p><bold><italic>Thorax</italic>.</bold> Pronotum sculptured with irregular striae and reticulation, notopleural suture complete; two pairs of pronotal setae well developed, blunt at apex, <abbrev xmlns:xlink="http://www.w3.org/1999/xlink" xlink:title="anteromarginal" id="ABBRID0EZGBG" xlink:type="simple">am</abbrev>, <abbrev xmlns:xlink="http://www.w3.org/1999/xlink" xlink:title="anteroangular" id="ABBRID0E4GBG" xlink:type="simple">aa</abbrev> and <abbrev xmlns:xlink="http://www.w3.org/1999/xlink" xlink:title="posteroangular" id="ABBRID0EBHBG" xlink:type="simple">pa</abbrev> small, <abbrev xmlns:xlink="http://www.w3.org/1999/xlink" xlink:title="midlateral" id="ABBRID0EFHBG" xlink:type="simple">ml</abbrev> stout and elongate, <abbrev xmlns:xlink="http://www.w3.org/1999/xlink" xlink:title="epimeral" id="ABBRID0EJHBG" xlink:type="simple">epim</abbrev> the longest (Fig. <xref ref-type="fig" rid="F2">13</xref>); mesonotum and metanotum reticulation with internal fine markings, a pair of relatively big setae located in front half of metanotum, three tiny setae around anterior angle (Fig. <xref ref-type="fig" rid="F3">20</xref>), mesopresternum boat-shaped, metathoracic sternopleural sutures absent. All legs slender, fore tarsal absent. Fore wings broad, with about 23 duplicated cilia, sub-basal setae almost equal length, slightly blunt at apex.</p><p><bold><italic>Abdomen</italic>.</bold> Pelta triangle and reticulate with internal markings, with a pair of campaniform sensilla and 1 pair of minute setae (Fig. <xref ref-type="fig" rid="F3">22</xref>); abdominal tergites II–VI with two pairs of major sigmoid wing-retaining setae, and 4–8 accessory slightly curved or straight setae; VII with about 8 small accessory setae laterally; S1–S3 on tergite IX short and pointed at apex, about 0.2 times as long as tube (Fig. <xref ref-type="fig" rid="F4">33</xref>); tube elongate with fine setae on the surface, 1.8 times as long as head, about 7.1 times as long as basal width, anal setae much shorter than tube; sternites II–VIII with some small setae not in lines.</p><fig id="F4" position="float" orientation="portrait"><object-id xmlns:xlink="http://www.w3.org/1999/xlink" content-type="doi" xlink:type="simple">10.3897/zookeys.1169.106733.figures26-33</object-id><object-id xmlns:xlink="http://www.w3.org/1999/xlink" content-type="arpha" xlink:type="simple">B0720241-D76C-59F4-B779-4540B33BC739</object-id><label>Figures 26–33.</label><caption><p><italic><tp:taxon-name><tp:taxon-name-part taxon-name-part-type="genus" reg="Gigantothrips">Gigantothrips</tp:taxon-name-part></tp:taxon-name></italic> spp. Tergites VIII–IX (<bold>26, 27</bold>) <bold>26</bold><italic><tp:taxon-name><tp:taxon-name-part taxon-name-part-type="genus" reg="Gigantothrips">G.</tp:taxon-name-part><tp:taxon-name-part taxon-name-part-type="species" reg="pontis">pontis</tp:taxon-name-part></tp:taxon-name></italic><bold>27</bold><italic><tp:taxon-name><tp:taxon-name-part taxon-name-part-type="genus" reg="Gigantothrips">G.</tp:taxon-name-part><tp:taxon-name-part taxon-name-part-type="species" reg="xynos">xynos</tp:taxon-name-part></tp:taxon-name></italic>; pore plate on male sternite VIII (<bold>28–30</bold>) <bold>28</bold><italic><tp:taxon-name><tp:taxon-name-part taxon-name-part-type="genus" reg="Gigantothrips">G.</tp:taxon-name-part><tp:taxon-name-part taxon-name-part-type="species" reg="yunnanensis">yunnanensis</tp:taxon-name-part></tp:taxon-name></italic> sp. nov. <bold>29</bold><italic><tp:taxon-name><tp:taxon-name-part taxon-name-part-type="genus" reg="Gigantothrips">G.</tp:taxon-name-part><tp:taxon-name-part taxon-name-part-type="species" reg="tibetanus">tibetanus</tp:taxon-name-part></tp:taxon-name></italic> sp. nov. <bold>30</bold><italic><tp:taxon-name><tp:taxon-name-part taxon-name-part-type="genus" reg="Gigantothrips">G.</tp:taxon-name-part><tp:taxon-name-part taxon-name-part-type="species" reg="nigrodentatus">nigrodentatus</tp:taxon-name-part></tp:taxon-name></italic>; right side of male sternite VII (<bold>31</bold>) <bold>31</bold><italic><tp:taxon-name><tp:taxon-name-part taxon-name-part-type="genus" reg="Gigantothrips">G.</tp:taxon-name-part><tp:taxon-name-part taxon-name-part-type="species" reg="tibetanus">tibetanus</tp:taxon-name-part></tp:taxon-name></italic> sp. nov.; tergite IX and tube (<bold>32, 33</bold>) <bold>32</bold><italic><tp:taxon-name><tp:taxon-name-part taxon-name-part-type="genus" reg="Gigantothrips">G.</tp:taxon-name-part><tp:taxon-name-part taxon-name-part-type="species" reg="tibetanus">tibetanus</tp:taxon-name-part></tp:taxon-name></italic> sp. nov. <bold>33</bold><italic><tp:taxon-name><tp:taxon-name-part taxon-name-part-type="genus" reg="Gigantothrips">G.</tp:taxon-name-part><tp:taxon-name-part taxon-name-part-type="species" reg="yunnanensis">yunnanensis</tp:taxon-name-part></tp:taxon-name></italic> sp. nov.</p></caption><graphic xmlns:xlink="http://www.w3.org/1999/xlink" xlink:href="zookeys-1169-221_article-106733__-g004.jpg" position="float" orientation="portrait" xlink:type="simple" id="oo_877918.jpg"><uri content-type="original_file" xlink:type="simple">https://binary.pensoft.net/fig/877918</uri></graphic></fig><p><bold><italic>Measurements</italic></bold> (holotype female in microns). Body length 4850. Head length 430, width just behind eyes 235; eye length 120, postocular setae length S1 25, S2 30; postocellar setae length 35. Antenna length 1040, segments I–VIII length (widest) 60(50), 60(40), 215(40), 180(45), 170(45), 135(40), 100(30) and 70(15), sensoria on segment III length 60. Pronotum length 250, width 400, length of pronotal setae, <abbrev xmlns:xlink="http://www.w3.org/1999/xlink" xlink:title="anteromarginal" id="ABBRID0EPMBG" xlink:type="simple">am</abbrev> 20, <abbrev xmlns:xlink="http://www.w3.org/1999/xlink" xlink:title="anteroangular" id="ABBRID0ETMBG" xlink:type="simple">aa</abbrev> 20, <abbrev xmlns:xlink="http://www.w3.org/1999/xlink" xlink:title="midlateral" id="ABBRID0EXMBG" xlink:type="simple">ml</abbrev> 40, <abbrev xmlns:xlink="http://www.w3.org/1999/xlink" xlink:title="epimeral" id="ABBRID0E2MBG" xlink:type="simple">epim</abbrev> 90, <abbrev xmlns:xlink="http://www.w3.org/1999/xlink" xlink:title="posteroangular" id="ABBRID0E6MBG" xlink:type="simple">pa</abbrev> 25. Fore wing length 1700, sub-basal setae length, S1 80, S2 75, S3 100. Pelta length 150, basal width 290; tergite IX posteromarginal setae S1–S3, 155, 175, 130; tube length 780, basal width 110, apical width 60; anal setae length 195.</p><p><bold><italic>Male macroptera</italic>.</bold> Similar to female; but smaller, fore tarsal tooth absent; abdominal tergite IX setae S2 short; sternite VIII with a pore plate, its anterior margin like ‘W’ shape and posterior margin straight and before posterior marginal setae (Fig. <xref ref-type="fig" rid="F4">28</xref>), sternites III–VII without worm-shape pore plate.</p><p><bold><italic>Measurements</italic></bold> (paratype male in microns). Body length 4610. Head length 415, width just behind eyes 195; eye length 125, postocular setae length S1 50, S2 35; postocellar setae length 40. Antenna length 1000, segments I–VIII length (widest) 60(50), 60(35), 210(35), 170(40), 170(40), 150(35), 95(25) and 70(15), sensoria on segment III length 55. Pronotum length 230, width 380, length of pronotal setae, <abbrev xmlns:xlink="http://www.w3.org/1999/xlink" xlink:title="anteromarginal" id="ABBRID0EVNBG" xlink:type="simple">am</abbrev> 25, <abbrev xmlns:xlink="http://www.w3.org/1999/xlink" xlink:title="anteroangular" id="ABBRID0EZNBG" xlink:type="simple">aa</abbrev> 30, <abbrev xmlns:xlink="http://www.w3.org/1999/xlink" xlink:title="midlateral" id="ABBRID0E4NBG" xlink:type="simple">ml</abbrev> 70, <abbrev xmlns:xlink="http://www.w3.org/1999/xlink" xlink:title="epimeral" id="ABBRID0EBOBG" xlink:type="simple">epim</abbrev> 90, <abbrev xmlns:xlink="http://www.w3.org/1999/xlink" xlink:title="posteroangular" id="ABBRID0EFOBG" xlink:type="simple">pa</abbrev> 30. Fore wing length 1600, sub-basal setae length, S1 70, S2 80, S3 60. Pelta length 135, basal width 215; tergite IX posteromarginal setae S1–S3, 150, 70, 140; tube length 740, basal width 110, apical width 55; anal setae length 200.</p></tp:treatment-sec><tp:treatment-sec sec-type="etymology" id="SECID0EJOBG"><title>Etymology.</title><p>This species name is composed of one Latin word based on the location of type specimens.</p></tp:treatment-sec><tp:treatment-sec sec-type="comments" id="SECID0EOOBG"><title>Comments.</title><p>This new species was collected from leaves of <italic><tp:taxon-name><tp:taxon-name-part taxon-name-part-type="genus" reg="Ficus">Ficus</tp:taxon-name-part><tp:taxon-name-part taxon-name-part-type="species" reg="tikoua">tikoua</tp:taxon-name-part></tp:taxon-name></italic>, and it is similar in body colouration to <italic><tp:taxon-name><tp:taxon-name-part taxon-name-part-type="genus" reg="Gigantothrips">G.</tp:taxon-name-part><tp:taxon-name-part taxon-name-part-type="species" reg="nigrodentatus">nigrodentatus</tp:taxon-name-part></tp:taxon-name></italic> from <italic><tp:taxon-name><tp:taxon-name-part taxon-name-part-type="genus" reg="Planchonia">Planchonia</tp:taxon-name-part><tp:taxon-name-part taxon-name-part-type="species" reg="valida">valida</tp:taxon-name-part></tp:taxon-name></italic>. It is also similar to <italic><tp:taxon-name><tp:taxon-name-part taxon-name-part-type="genus" reg="Gigantothrips">G.</tp:taxon-name-part><tp:taxon-name-part taxon-name-part-type="species" reg="tibetanus">tibetanus</tp:taxon-name-part></tp:taxon-name></italic> sp. nov. in body shape and pore plate on sternite VIII of male (Figs <xref ref-type="fig" rid="F4">28–29</xref>), but can be differentiated from both of them by having only two sense cones on antennal segment IV (Fig. <xref ref-type="fig" rid="F3">17</xref>). It is distinguished from <italic><tp:taxon-name><tp:taxon-name-part taxon-name-part-type="genus" reg="Gigantothrips">G.</tp:taxon-name-part><tp:taxon-name-part taxon-name-part-type="species" reg="nigrodentatus">nigrodentatus</tp:taxon-name-part></tp:taxon-name></italic> by the smaller body size, slender and yellow major body setae, and two pairs of major sigmoid wing-retaining setae on tergites II–V (in <italic><tp:taxon-name><tp:taxon-name-part taxon-name-part-type="genus" reg="Gigantothrips">G.</tp:taxon-name-part><tp:taxon-name-part taxon-name-part-type="species" reg="nigrodentatus">nigrodentatus</tp:taxon-name-part></tp:taxon-name></italic> large body size, major body setae stout and hyaline, and at least six pairs of major sigmoid wing-retaining setae on tergites II–V (Fig. <xref ref-type="fig" rid="F3">17</xref>)). In contrast to <italic><tp:taxon-name><tp:taxon-name-part taxon-name-part-type="genus" reg="Gigantothrips">G.</tp:taxon-name-part><tp:taxon-name-part taxon-name-part-type="species" reg="tibetanus">tibetanus</tp:taxon-name-part></tp:taxon-name></italic> sp. nov. the mid and hind tibiae are bicolored, antennal segments III–V uniformly yellow, and fore wings pale (in <italic><tp:taxon-name><tp:taxon-name-part taxon-name-part-type="genus" reg="Gigantothrips">G.</tp:taxon-name-part><tp:taxon-name-part taxon-name-part-type="species" reg="tibetanus">tibetanus</tp:taxon-name-part></tp:taxon-name></italic> sp. nov. the mid and hind tibiae uniformly brown, antennal segments III–V yellow but shaded brown at apices, and fore wings strongly shaded brown).</p></tp:treatment-sec><tp:treatment-sec><!--Section generated to contain objects referenced in tp:taxon-treatment.--><fig id="F2" position="float" orientation="portrait"><object-id xmlns:xlink="http://www.w3.org/1999/xlink" content-type="doi" xlink:type="simple">10.3897/zookeys.1169.106733.figures7-14</object-id><object-id xmlns:xlink="http://www.w3.org/1999/xlink" content-type="arpha" xlink:type="simple">3BB6C642-4ED4-5B86-A302-BB0189C48E76</object-id><label>Figures 7–14.</label><caption><p>Head and pronotum. Head (<bold>7–10</bold>) <bold>7</bold><italic><tp:taxon-name><tp:taxon-name-part taxon-name-part-type="genus" reg="Gigantothrips">G.</tp:taxon-name-part><tp:taxon-name-part taxon-name-part-type="species" reg="nigrodentatus">nigrodentatus</tp:taxon-name-part></tp:taxon-name></italic><bold>8</bold><italic><tp:taxon-name><tp:taxon-name-part taxon-name-part-type="genus" reg="Gigantothrips">G.</tp:taxon-name-part><tp:taxon-name-part taxon-name-part-type="species" reg="yunnanensis">yunnanensis</tp:taxon-name-part></tp:taxon-name></italic> sp. nov. <bold>9</bold><italic><tp:taxon-name><tp:taxon-name-part taxon-name-part-type="genus" reg="Gigantothrips">G.</tp:taxon-name-part><tp:taxon-name-part taxon-name-part-type="species" reg="elegans">elegans</tp:taxon-name-part></tp:taxon-name></italic><bold>10</bold><italic><tp:taxon-name><tp:taxon-name-part taxon-name-part-type="genus" reg="Gigantothrips">G.</tp:taxon-name-part><tp:taxon-name-part taxon-name-part-type="species" reg="tibetanus">tibetanus</tp:taxon-name-part></tp:taxon-name></italic> sp. nov.; pronotum (<bold>11–14</bold>) <bold>11</bold><italic><tp:taxon-name><tp:taxon-name-part taxon-name-part-type="genus" reg="Gigantothrips">G.</tp:taxon-name-part><tp:taxon-name-part taxon-name-part-type="species" reg="nigrodentatus">nigrodentatus</tp:taxon-name-part></tp:taxon-name></italic><bold>12</bold><italic><tp:taxon-name><tp:taxon-name-part taxon-name-part-type="genus" reg="Gigantothrips">G.</tp:taxon-name-part><tp:taxon-name-part taxon-name-part-type="species" reg="elegans">elegans</tp:taxon-name-part></tp:taxon-name></italic><bold>13</bold><italic><tp:taxon-name><tp:taxon-name-part taxon-name-part-type="genus" reg="Gigantothrips">G.</tp:taxon-name-part><tp:taxon-name-part taxon-name-part-type="species" reg="yunnanensis">yunnanensis</tp:taxon-name-part></tp:taxon-name></italic> sp. nov. <bold>14</bold><italic><tp:taxon-name><tp:taxon-name-part taxon-name-part-type="genus" reg="Gigantothrips">G.</tp:taxon-name-part><tp:taxon-name-part taxon-name-part-type="species" reg="tibetanus">tibetanus</tp:taxon-name-part></tp:taxon-name></italic> sp. nov.</p></caption><graphic xmlns:xlink="http://www.w3.org/1999/xlink" xlink:href="zookeys-1169-221_article-106733__-g002.jpg" position="float" orientation="portrait" xlink:type="simple" id="oo_877916.jpg"><uri content-type="original_file" xlink:type="simple">https://binary.pensoft.net/fig/877916</uri></graphic></fig></tp:treatment-sec></tp:taxon-treatment>
